# Supplementary material for: Elevated Level of Nerve Growth Factor (NGF) in Serum-Derived Exosomes Predicts Poor Survival in Patients with Breast Cancer Undergoing Neoadjuvant Chemotherapy
Source: Cancers (Basel). 2021 Oct 20;13(21):5260. doi: 10.3390/cancers13215260 (PMC8582365; doi:10.3390/cancers13215260)
Supplement: Supplementary file 1 [file cancers-13-05260-s001.zip]

Archive with 1 entries (1 files):
- cancers-1349897-supplementary.pdf
